# Supplementary material for: Low-Dose Tacrolimus Promotes the Migration and Invasion and Nitric Oxide Production in the Human-Derived First Trimester Extravillous Trophoblast Cells In Vitro
Source: Int J Mol Sci. 2022 Jul 29;23(15):8426. doi: 10.3390/ijms23158426 (PMC9369346; doi:10.3390/ijms23158426)
Supplement: Supplementary file 1 [file ijms-23-08426-s001.zip]

Archive with 1 entries (1 files):
- ijms-1363700-Supplementary.pdf
